# Supplementary material for: CHIMs are versatile cholesterol analogs mimicking and visualizing cholesterol behavior in lipid bilayers and cells
Source: Commun Biol. 2021 Jun 11;4:720. doi: 10.1038/s42003-021-02252-5 (PMC8196198; doi:10.1038/s42003-021-02252-5)
Supplement: Supplementary file 3 — Supplementary Data 1 [file 42003_2021_2252_MOESM3_ESM.xlsx]

## Sheet: Figure 2
Figure 2 A Main frame
S	CHOL conc	sterol	temperature	bilayer
0.50664	0	CHIM	27	DPPC/CHIM30
0.439853	0	CHIM	37	DPPC/CHIM30
0.399216	0	CHIM	47	DPPC/CHIM30
0.372054	0	CHIM	57	DPPC/CHIM30
0.350998	0	CHIM	67	DPPC/CHIM30
0.846989	1	CHIM	27	DPPC/CHOL30
0.818833	1	CHIM	37	DPPC/CHOL30
0.774886	1	CHIM	47	DPPC/CHOL30
0.673605	1	CHIM	57	DPPC/CHOL30
0.597981	1	CHIM	67	DPPC/CHOL30
0.746545	0.5	CHIM	27	DPPC70/CHIM15/CHOL15
0.685205	0.5	CHIM	37	DPPC70/CHIM15/CHOL15
0.570088	0.5	CHIM	47	DPPC70/CHIM15/CHOL15
0.506444	0.5	CHIM	57	DPPC70/CHIM15/CHOL15
0.464401	0.5	CHIM	67	DPPC70/CHIM15/CHOL15
0.814632	0.8	CHIM	27	DPPC70/CHIM6/CHOL24
0.784865	0.8	CHIM	37	DPPC70/CHIM6/CHOL24
0.706177	0.8	CHIM	47	DPPC70/CHIM6/CHOL24
0.598092	0.8	CHIM	57	DPPC70/CHIM6/CHOL24
0.537928	0.8	CHIM	67	DPPC70/CHIM6/CHOL24
Figure 2 A left panel
S	CHOL conc	sterol	temperature	bilayer
0.840557	0	none	27	DPPC
0.856927	0	none	37	DPPC
0.431907	0	none	47	DPPC
0.371103	0	none	57	DPPC
0.346737	0	none	67	DPPC
Figure 2 A right panel
S	CHOL conc.	sterol	temperature	bilayer
0.781834	0	CHIM-0	27	DPPC/CH0M30
0.747067	0	CHIM-0	37	DPPC/CH0M30
0.654201	0	CHIM-0	47	DPPC/CH0M30
0.524049	0	CHIM-0	57	DPPC/CH0M30
0.475624	0	CHIM-0	67	DPPC/CH0M30
Figure 2 B
S	CHOL conc	sterol	temperature	bilayer
0.677072	0	CHIM	27	DPPC/POPS/CHIM20
0.500739	0	CHIM	37	DPPC/POPS/CHIM20
0.453139	0	CHIM	47	DPPC/POPS/CHIM20
0.419155	0	CHIM	57	DPPC/POPS/CHIM20
0.390785	0	CHIM	67	DPPC/POPS/CHIM20
0.792797	0.8	CHIM	27	DPPC/POPS/CHIM4/CHOL16
0.709997	0.8	CHIM	37	DPPC/POPS/CHIM4/CHOL16
0.584826	0.8	CHIM	47	DPPC/POPS/CHIM4/CHOL16
0.518096	0.8	CHIM	57	DPPC/POPS/CHIM4/CHOL16
0.475359	0.8	CHIM	67	DPPC/POPS/CHIM4/CHOL16
0.833768	1	CHIM	27	DPPC/POPS/CHOL20
0.767963	1	CHIM	37	DPPC/POPS/CHOL20
0.616114	1	CHIM	47	DPPC/POPS/CHOL20
0.542901	1	CHIM	57	DPPC/POPS/CHOL20
0.492742	1	CHIM	67	DPPC/POPS/CHOL20
Figure 2 B left panel
S	CHOL conc	sterol	temperature	bilayer
0.856366	0	none	300	DPPC/POPS
0.768111	0	none	310	DPPC/POPS
0.418131	0	none	320	DPPC/POPS
0.382842	0	none	330	DPPC/POPS
0.361562	0	none	340	DPPC/POPS
Figure 2 B right panel
S	CHOL conc	sterol	temperature	bilayer
0.727667	0	CHIM-0	300	DPPC/POPS/CH0M20
0.618686	0	CHIM-0	310	DPPC/POPS/CH0M20
0.515171	0	CHIM-0	320	DPPC/POPS/CH0M20
0.465612	0	CHIM-0	330	DPPC/POPS/CH0M20
0.415949	0	CHIM-0	340	DPPC/POPS/CH0M20

## Sheet: Figure 3
Figure 3 top
bilayer	host	mean	err
1:4 mix	DPPC	0.774675	0.043732
CHIM	DPPC	0.640004	0.0520388
CHOL	DPPC	0.791202	0.0380305
Figure 3 bottom
bilayer	host	mean	err
1:4 mix	CHOL	0.541791	0.0592025
pure	CHOL	0.575847	0.0562043
1:4 mix	CHIM	0.524962	0.0442094
pure	CHIM	0.369965	0.0556882

## Sheet: Figure 5 C elegans
C.elegans experiments (Figure 5)						An ANOVA test was performed with Tukey’s test using Graphpad Prism 8.
						ANOVA								Tukey´s
2019 07 18						Table Analyzed,Column: Entering replicate data,,,,								Number of families,1,,,,,,,
Condition	N2 worms	Adults	% of adults			,,,,,								Number of comparisons per family,3,,,,,,,
Cholesterol	22	22	100			Repeated measures ANOVA summary,,,,,								Alpha,0.05,,,,,,,
No Cholesterol	45	13	28.8889			Assume sphericity?,No,,,,								,,,,,,,,
CHIM-L	59	33	55.9322			F,20.55,,,,								Tukey's multiple comparisons test,Mean Diff.,95.00% CI of diff.,Significant?,Summary,Adjusted P Value,,,
						P value,0.0406,,,,								Cholesterol vs. No Cholesterol,53.46,0.8809 to 106.0,Yes,*,0.0484,A-B,,
2019 07 22						P value summary,*,,,,								Cholesterol vs. CHIM-L,22,-43.13 to 87.12,No,ns,0.3153,A-C,,
						Statistically significant (P < 0.05)?,Yes,,,,								No Cholesterol vs. CHIM-L,-31.47,-49.09 to -13.84,Yes,*,0.0162,B-C,,
Condition	N2 worms	Adults	% of adults			Geisser-Greenhouse's epsilon,0.5309,,,,								,,,,,,,,
Cholesterol	26	26	100			R square,0.9113,,,,								Test details,Mean 1,Mean 2,Mean Diff.,SE of diff.,n1,n2,q,DF
No Cholesterol	26	15	57.6923			,,,,,								Cholesterol vs. No Cholesterol,100,46.54,53.46,8.926,3,3,8.47,2
CHIM-L	33	29	87.8788			Was the matching effective?,,,,,								Cholesterol vs. CHIM-L,100,78,22,11.06,3,3,2.814,2
						F,3.745,,,,								No Cholesterol vs. CHIM-L,46.54,78,-31.47,2.991,3,3,14.88,2
						P value,0.1212,,,,
2019 08 12						P value summary,ns,,,,
Condition	N2 worms	Adults	% of adults			Is there significant matching (P < 0.05)?,No,,,,
Cholesterol	43	43	100			R square,0.1425,,,,
No Cholesterol	66	35	53.0303			,,,,,
CHIM-L	51	46	90.1961			ANOVA table,SS,DF,MS,"F (DFn, DFd)",P value
						Treatment (between columns),4332,2,2166,"F (1.062, 2.123) = 20.55",P=0.0406
						Individual (between rows),789.7,2,394.8,"F (2, 4) = 3.745",P=0.1212
						Residual (random),421.7,4,105.4,,
						Total,5544,8,,,
						,,,,,
						Data summary,,,,,
						Number of treatments (columns),3,,,,
						Number of subjects (rows),3,,,,
						Number of missing values,0,,,,
Experiment Performed by Dr. Carla Cadena

## Sheet: Figure 5 Amplex
Amplex experiments (Figure 5)
Original Filename: NHC Assay 2 DG; Date Last Saved: 19/12/2017 10:33:02
		90 min	1 day	2 days	3 days
10 uM		2223	553.516	1097.71	1264.64
5uM		2188.39	657.393	1531.01	1733.86
1uM		2150	1663.9	2000.55	2101.82
0.1uM		2200.39	2363.14	2313.09	2308.25
		90 min	1 day	2 days	3 days
10 uM		2223	476.673	886.053	1330.76
5uM		2188.39	778.893	1379.65	1681.17
1uM		2009.44	1639	2032.84	2146.52
0.1uM		2264.21	2259.77	2350.16	2297.93
Experiment performed by Dr. David Grill
